# Supplementary material for: Hypoxia-Induced Epithelial-to-Mesenchymal Transition in Proximal Tubular Epithelial Cells through miR-545-3p–TNFSF10
Source: Biomolecules. 2021 Jul 15;11(7):1032. doi: 10.3390/biom11071032 (PMC8301867; doi:10.3390/biom11071032)
Supplement: Supplementary file 1 [file biomolecules-11-01032-s001.zip]

Archive with 1 entries (1 files):
- biomolecules-1250631-supplementary.pdf
